# Supplementary material for: Exploring the expression patterns of palmitoylating and de-palmitoylating enzymes in the mouse brain using the curated RNA-seq database BrainPalmSeq
Source: eLife. 2022 Jul 12;11:e75804. doi: 10.7554/eLife.75804 (PMC9365392; doi:10.7554/eLife.75804)
Supplement: Figure 6—source data 4. [file elife-75804-fig6-data4.zip]

Archive with 28 entries (28 files):
- Figure 6 - Source data 10.tif
- Figure 6 - Source data 11.tif
- Figure 6 - Source data 12.tif
- Figure 6 - Source data 13.tif
- Figure 6 - Source data 14.tif
- Figure 6 - Source data 15.tif
- Figure 6 - Source data 16.tif
- Figure 6 - Source data 17.tif
- Figure 6 - Source data 18.tif
- Figure 6 - Source data 19.tif
- Figure 6 - Source data 20.tif
- Figure 6 - Source data 21.tif
- Figure 6 - Source data 22.tif
- Figure 6 - Source data 23.tif
- Figure 6 - Source data 24.tif
- Figure 6 - Source data 25.tif
- Figure 6 - Source data 26.tif
- Figure 6 - Source data 27.tif
- Figure 6 - Source data 28.tif
- Figure 6 - Source data 29.tif
- Figure 6 - Source data 30.tif
- Figure 6 - Source data 31.tif
- Figure 6 - Source data 4.tif
- Figure 6 - Source data 5.tif
- Figure 6 - Source data 6.tif
- Figure 6 - Source data 7.tif
- Figure 6 - Source data 8.tif
- Figure 6 - Source data 9.tif
