# Supplementary material for: Exploring the expression patterns of palmitoylating and de-palmitoylating enzymes in the mouse brain using the curated RNA-seq database BrainPalmSeq
Source: eLife. 2022 Jul 12;11:e75804. doi: 10.7554/eLife.75804 (PMC9365392; doi:10.7554/eLife.75804)
Supplement: Figure 6—figure supplement 2—source data 1. [file elife-75804-fig6-figsupp2-data1.zip]

Archive with 13 entries (13 files):
- Figure 6 - Figure supplement 2 -source data 1.xlsx
- Figure 6 - Figure supplement 2 -source data 10.tif
- Figure 6 - Figure supplement 2 -source data 11.tif
- Figure 6 - Figure supplement 2 -source data 12.tif
- Figure 6 - Figure supplement 2 -source data 13.tif
- Figure 6 - Figure supplement 2 -source data 2.tif
- Figure 6 - Figure supplement 2 -source data 3.tif
- Figure 6 - Figure supplement 2 -source data 4.tif
- Figure 6 - Figure supplement 2 -source data 5.tif
- Figure 6 - Figure supplement 2 -source data 6.tif
- Figure 6 - Figure supplement 2 -source data 7.tif
- Figure 6 - Figure supplement 2 -source data 8.tif
- Figure 6 - Figure supplement 2 -source data 9.tif
